# Supplementary material for: Intraoperative Hyperspectral Imaging for Perfusion Assessment and Emerging Decision Support in Abdominal Surgery: A Systematic Review of Clinical Studies
Source: Diagnostics (Basel). 2026 Apr 29;16(9):1336. doi: 10.3390/diagnostics16091336 (PMC13164052; doi:10.3390/diagnostics16091336)
Supplement: Supplementary file 1 [file diagnostics-16-01336-s001.zip]

Archive with 1 entries (1 files):
- diagnostics-4256221-supplementary.pdf
